# Supplementary material for: Molecular endoscopy with next-generation sequencing improves diagnosis of cholangiocarcinoma in patients with extrahepatic biliary strictures
Source: JHEP Rep. 2026 Feb 16;8(5):101788. doi: 10.1016/j.jhepr.2026.101788 (PMC13058966; doi:10.1016/j.jhepr.2026.101788)
Supplement: Multimedia component 4 [file mmc4.xlsx]

## Sheet: Feuil1
Procedure	Date of procedure	Patient	Gender	Age (years)	Repeat procedure	Type of procedure	Biliary prosthesis	Endoscopic lesion	Location of lesion	Type of lesion / stricture	Number of samples	Type of samples	Cyto-histopathological category	DNA alterations	Copy number variations	RNA alterations	FISH	Definitive diagnosis	Method of definitive diagnosis	Date of definitive diagnosis	Treatment for at least high-grade dysplasia patients	Follow-up (months)	Status
PR001	2020-11-17	P001	M	76	No	ERCP and SOC	No	Inflammatory	distal	Not Suspect	1	Biopsy	Reactive changes	Wild type	Not performed	Not performed	Not performed	Lithiasis	Endoscopy	2020-11-18	NA	0	Alive
PR002	2020-11-24	P002	M	47	Yes	ERCP and SOC	No	Stricture	perihilar	Indeterminate	2	Biopsy	Reactive changes	No qualified sample	Not performed	Not performed	Not performed	Primary sclerosing cholangitis	Clinical evolution + Cytohistology	2021-10-06	NA	46	Alive
PR003	2020-12-08	P003	M	57	No	ERCP and SOC	No	Stricture	perihilar	Indeterminate	3	Brushing and Biopsy	No morphological abnormality	Wild type	Not performed	Not performed	Polysomy	Benign post-traumatic stricture	Clinical evolution + Cytohistology	2020-12-30	NA	0	Alive
PR004	2020-12-15	P004	M	65	Yes	ERCP and SOC	Yes	Stricture	distal	Indeterminate	4	Brushing and Biopsy	Indeterminate for dysplasia	KRAS p.(Gly12Asp)	Not performed	Not performed	Not performed	Biliary high-grade dysplasia (on CSP)	Cytohistology	2024-09-25	Elective surgery	46	Alive
PR005	2021-01-07	P005	F	75	No	ERCP and SOC	Yes	Stricture	perihilar and distal	Suspect	4	Biopsy	Reactive changes	No qualified sample	Not performed	Not performed	Polysomy	Cholangiocarcinoma	Endoscopy	2021-02-03	Monitoring	8	Alive
PR006	2021-01-12	P006	M	82	No	ERCP and SOC	Yes	Stricture	distal	Suspect	4	Brushing and Biopsy	Invasive carcinoma	BRAF p.(Gly469Val), SMAD4 p.(Arg445*), CDKN2A p.(His83Tyr)	Not performed	Not performed	Polysomy	Cholangiocarcinoma	Cytohistology	2021-01-21	Surgery	3	Deceased
PR007	2021-01-13	P007	F	83	No	ERCP	No	Stricture	perihilar	Suspect	3	Brushing and Biopsy	In situ carcinoma	KRAS p.(Gly12Ala), TP53 p.(Ser241Phe)	Not performed	Not performed	Uninterpretable	Cholangiocarcinoma	Cytohistology	2021-02-01	Palliative care	2	Alive
PR008	2021-02-08	P008	M	60	No	ERCP and SOC	Yes	Stricture and mass	perihilar	Suspect	5	Brushing and Biopsy	High-grade dysplasia	SMAD4 p.(Ser42Argfs*3), SMAD4 p.(Lys340Glu), SMAD4 p.(Arg445*), CTNNB1 p.(Ser45Phe), SMAD4 p.(Leu540Argfs*8), ERBB2 p.(Gly776Val)	Not performed	Not performed	Polysomy	Cholangiocarcinoma	Cytohistology	2022-06-15	Surgery + adjuvant chemotherapy	27	Alive
PR009	2021-02-09	P009	M	55	Yes	ERCP and SOC	unknown	Stricture	perihilar and distal	Indeterminate	1	Biopsy	Reactive changes	No qualified sample	Not performed	Not performed	Polysomy	Overlap syndrome	Clinical evolution + Cytohistology	2021-01-06	NA	42	Alive
PR010	2021-04-02	P010	M	75	No	ERCP and SOC	No	Stricture	perihilar	Suspect	3	Brushing and Biopsy	Invasive carcinoma	STK11 p.(Glu256*), TP53 p.(Phe134Cys)	Not performed	Not performed	Trisomy 3	Cholangiocarcinoma	Cytohistology	2021-04-12	Chemotherapy	5	Alive
PR011	2021-04-21	P011	F	75	No	ERCP and SOC	Yes	Stricture	perihilar	Suspect	3	Brushing and Biopsy	Indeterminate for dysplasia	BRCA2 p.(Thr3033Asnfs*11), BRCA1 p.(Lys339Argfs*2)	Not performed	Not performed	Uninterpretable	Cholangiocarcinoma	Cytohistology	2021-04-19	Chemotherapy	12	Deceased
PR012	2021-04-30	P012	M	80	No	ERCP and SOC	No	Stricture	distal	Suspect	3	Brushing and Biopsy	Indeterminate for dysplasia	BRCA1 p.(Val1532del), PIK3CA p.(Glu545Lys)	Not performed	Not performed	normal	Ampullary adenocarcinoma	Imaging	2021-06-03	Monitoring	6	Alive
PR013	2021-06-01	P004	M	66	Yes	ERCP and SOC	Yes	Stricture	perihilar	Indeterminate	4	Brushing and Biopsy	Indeterminate for dysplasia	KRAS p.(Gly12Asp)	Not performed	Not performed	Polysomy	Biliary high-grade dysplasia (on CSP)	Cytohistology	2024-09-25	Elective surgery	40	Alive
PR014	2021-08-19	P013	F	79	No	ERCP and SOC	Yes	Stricture	distal	Suspect	4	Brushing and Biopsy	Invasive carcinoma	KRAS p.(Gly12Asp), CDKN2A p.(His83Tyr), TP53 p.(Arg175His)	Not performed	Not performed	Polysomy	Cholangiocarcinoma	Cytohistology	2021-09-06	Radiochemotherapy	7	Alive
PR015	2021-09-28	P014	F	71	No	ERCP and SOC	No	Mass	distal	Suspect	4	Brushing and Biopsy	Invasive carcinoma	TP53 p.(?), TP53 p.(?), CTNNB1 p.(Ser45Phe), BRAF p.(Asp594Asn), SMAD4 p.(His132Gln)	Not performed	Not performed	Polysomy	Ampullary adenocarcinoma	Cytohistology	2021-10-11	Surgery	29	Alive
PR016	2021-10-05	P002	M	48	Yes	ERCP and SOC	No	Stricture	perihilar	Indeterminate	3	Brushing and Biopsy	Reactive changes	Wild type	Not performed	Not performed	Not performed	Primary sclerosing cholangitis	Clinical evolution + Cytohistology	2021-10-06	NA	35	Alive
PR017	2021-10-11	P015	F	65	Yes	ERCP and SOC	Yes	Stricture	perihilar	Suspect	4	Brushing and Biopsy	Indeterminate for dysplasia	KRAS p.(Gly12Asp)	Not performed	Not performed	Not performed	Cholangiocarcinoma	Cytohistology	2022-05-24	Chemotherapy	20	Deceased
PR018	2021-11-03	P016	F	59	No	ERCP and SOC	No	Stricture	distal	Indeterminate	3	Brushing and Biopsy	Indeterminate for dysplasia	KRAS p.(Gly12Val)	Not performed	Not performed	Polysomy	Pancreatic adenocarcinoma	Imaging	2021-11-18	Chemotherapy	20	Alive
PR019	2021-11-23	P017	F	82	No	ERCP and SOC	No	Stricture	distal	Suspect	3	Brushing and Biopsy	Reactive changes	KRAS p.(Gly12Asp), TP53 p.(Arg248Gln), CDKN2A p.(His83Tyr)	Not performed	Not performed	Not performed	Pancreatic adenocarcinoma	Cytohistology	2021-12-10	Unknown	1	Alive
PR020	2021-11-26	P018	M	45	No	ERCP and SOC	No	Stricture	distal	Indeterminate	4	Brushing and Biopsy	Reactive changes	Wild type	Not performed	Not performed	normal	Benign stricture	Cytohistology	2022-07-26	NA	8	Alive
PR021	2021-12-07	P019	M	76	No	ERCP and SOC	Yes	Stricture	perihilar	Suspect	3	Brushing and Biopsy	Invasive carcinoma	PIK3CA p.(Glu542Lys)	Not performed	Not performed	Not performed	Cholangiocarcinoma	Cytohistology	2022-01-20	Radiochemotherapy	12	Deceased
PR022	2021-12-09	P020	M	67	No	ERCP and SOC	No	Stricture	distal	Suspect	3	Brushing and Biopsy	Invasive carcinoma	TP53 p.(Glu285Lys), CDKN2A p.(Arg80*)	Not performed	Not performed	Trisomy 3 and 9p21 loss	Cholangiocarcinoma	Cytohistology	2021-12-24	Surgery + adjuvant chemotherapy	2	Alive
PR023	2021-12-22	P021	M	84	No	ERCP and SOC	Yes	Stricture	perihilar	Indeterminate	3	Brushing and Biopsy	Reactive changes	Wild type	Not performed	Not performed	Trisomy 7	IgG4-related cholangitis	Biology	2023-10-06	NA	32	Alive
PR024	2022-02-08	P022	F	83	No	ERCP and SOC	No	Stricture	distal	Suspect	3	Brushing and Biopsy	Invasive carcinoma	CDKN2A p.(His83Tyr), TP53 p.(Gly245Ser), SMAD4 p.(Gln442*), H3F3B p.(Arg3Gln), TP53 p.(Tyr220Cys)	Not performed	Not performed	Not performed	Cholangiocarcinoma	Cytohistology	2022-02-17	Palliative care	22	Deceased
PR025	2022-02-15	P023	M	57	No	ERCP and SOC	No	Stricture	distal	Suspect	3	Brushing and Biopsy	Invasive carcinoma	TP53 p.(Asp281Glu), BRCA2 p.(Ser1937Aspfs*25), CDKN2A p.(Arg58*), BRCA2 p.(Ser3144Phe)	Not performed	No fusion transcript	normal	Cholangiocarcinoma	Cytohistology	2022-03-08	Chemotherapy	30	Alive
PR026	2022-04-14	P024	M	73	No	ERCP and SOC	No	Stricture	distal	Indeterminate	3	Brushing and Biopsy	Reactive changes	Wild type	Not performed	Not performed	Polysomy and 9p21 loss	Duodenal adenocarcinoma	Imaging	2022-06-13	Surgery	27	Alive
PR027	2022-04-19	P025	M	74	No	ERCP and SOC	No	Stricture	distal	Indeterminate	3	Brushing and Biopsy	Indeterminate for dysplasia	TP53 p.(Tyr163Cys)	Not performed	Not performed	normal	Ampullary adenocarcinoma	Cytohistology	2022-09-23	Surgery	27	Alive
PR028	2022-04-20	P026	M	56	No	ERCP and SOC	No	Stricture	distal	Indeterminate	3	Brushing and Biopsy	No morphological abnormality	Wild type	Not performed	Not performed	Polysomy and 9p21 loss	Benign post-acute pancreatitis stricture	Cytohistology + Imaging	2022-05-03	NA	12	Alive
PR029	2022-04-21	P015	F	66	Yes	ERCP and SOC	Yes	Stricture	perihilar	Suspect	4	Brushing and Biopsy	Indeterminate for dysplasia	KRAS p.(Gly12Asp)	Not performed	Not performed	Trisomy 3	Cholangiocarcinoma	Cytohistology	2022-05-24	Chemotherapy	14	Deceased
PR030	2022-05-02	P027	M	66	No	ERCP and SOC	No	Stricture	distal	Suspect	3	Brushing and Biopsy	Reactive changes	Wild type	Not performed	Not performed	Polysomy	Benign stricture	Clinical evolution + Imaging + Endoscopy	2023-03-14	NA	28	Alive
PR031	2022-06-09	P028	M	74	No	ERCP and SOC	Yes	Stricture	perihilar	Suspect	1	Biopsy	Invasive carcinoma	TERT p.(?), TP53 p.(Val173Glufs*7)	Not performed	Not performed	Uninterpretable	Hepatocellular carcinoma	Cytohistology	2022-06-16	Palliative care	0	Deceased
PR032	2022-06-29	P029	M	66	No	ERCP and SOC	Yes	Mass	perihilar	Suspect	3	Brushing and Biopsy	High-grade dysplasia	Wild type	Not performed	Not performed	Not performed	Cholangiocarcinoma	Cytohistology	2022-07-12	Radiochemotherapy	9	Alive
PR033	2022-07-11	P030	F	56	No	ERCP and SOC	No	Stricture and mass	perihilar	Suspect	4	Brushing and Biopsy	Invasive carcinoma	TP53 p.(Gly105Val), BRAF p.(Val600_Lys601delinsGlu)	Not performed	No fusion transcript	Uninterpretable	Cholangiocarcinoma	Cytohistology	2022-08-04	Chemotherapy	10	Deceased
PR034	2022-07-27	P031	M	66	No	ERCP and SOC	No	Stricture and mass	distal	Suspect	4	Brushing and Biopsy	High-grade dysplasia	KRAS p.(Gly12Asp)	Not performed	Not performed	Trisomy 3 and 9p21 loss	Ampullary adenoma with high-grade dysplasia	Cytohistology	2022-08-04	Surgery	24	Alive
PR035	2022-09-20	P032	M	65	No	ERCP and SOC	No	Stricture and mass	perihilar	Suspect	3	Brushing and Biopsy	Invasive carcinoma	Wild type	Not performed	Not performed	Trisomy 3	Cholangiocarcinoma	Cytohistology	2022-09-23	Chemotherapy + Immunotherapy	0	Alive
PR036	2022-09-29	P033	M	75	No	ERCP	No	Stricture	perihilar	Indeterminate	2	Brushing	Reactive changes	Wild type	Not performed	Not performed	normal	Benign post-cholecystectomy stricture	Clinical evolution + Imaging	2022-09-06	NA	22	Alive
PR037	2022-10-12	P034	M	67	No	ERCP and SOC	No	Stricture	perihilar	Indeterminate	3	Brushing and Biopsy	Reactive changes	Wild type	Not performed	Not performed	Polysomy	Mirizzi syndrome	Exploratory surgery	2022-12-12	NA	4	Alive
PR038	2022-11-28	P035	F	74	No	ERCP and SOC	No	Stricture	distal	Indeterminate	2	Brushing	Reactive changes	Wild type	Not performed	Not performed	Polysomy	Primary sclerosing cholangitis	Cytohistology	2023-03-02	NA	5	Alive
PR039	2022-12-06	P036	F	65	Yes	ERCP and SOC	No	Stricture	distal	Indeterminate	3	Brushing and Biopsy	Reactive changes	Wild type	Not performed	Not performed	Uninterpretable	Cholangiocarcinoma	Cytohistology	2023-05-03	Radiochemotherapy	7	Alive
PR040	2022-12-16	P037	M	68	No	ERCP and SOC	No	Stricture	perihilar		2	Brushing	In situ carcinoma	TP53 p.(His179Asn)	Not performed	EGFR rearrangement of unknown significance (7:55151362 :: 7:54603740 ; 39 ; 2)	Polysomy	Cholangiocarcinoma	Cytohistology	2022-12-21	Surgery	12	Deceased
PR041	2022-12-20	P038	F	52	No	ERCP	No	Stricture	distal	Indeterminate	2	Brushing	No morphological abnormality	KRAS p.(Gly12Arg), TP53 p.(Ser241Tyr)	Not performed	Not performed	Polysomy	Pancreatic adenocarcinoma	Cytohistology	2023-03-30	Chemotherapy	20	Alive
PR042	2023-01-03	P039	M	75	No	ERCP and SOC	No	Stricture	perihilar	Suspect	3	Brushing and Biopsy	Reactive changes	KRAS p.(Gln61His)	Not performed	No fusion transcript	Polysomy and 9p21 loss	Cholangiocarcinoma	Cytohistology	2023-01-16	Chemotherapy + Immunotherapy	0	Alive
PR043	2023-01-10	P040	M	48	No	ERCP and SOC	No	Stricture	perihilar	Suspect	4	Brushing and Biopsy	Invasive carcinoma	TP53 p.(Gly245Ser), CDKN2A .(Ala100Argfs*14), TP53 p.(Arg306*), KRAS p.(Ala59Thr), SMAD4 p.(Pro356His)	Not performed	Not performed	Trisomy 3	Cholangiocarcinoma	Cytohistology	2023-01-18	Chemotherapy + Immunotherapy	21	Alive
PR044	2023-02-10	P041	M	68	No	ERCP and SOC	No	Stricture and mass	perihilar	Suspect	3	Brushing and Biopsy	Invasive carcinoma	TP53 p.(Met237Ile), PTEN p.(?)	Not performed	No fusion transcript	Not performed	Gallbladder adenocarcinoma	Cytohistology	2023-03-02	Chemotherapy + Immunotherapy	14	Deceased
PR045	2023-02-14	P009	M	57	Yes	ERCP and SOC	No	Stricture	perihilar	Indeterminate	4	Brushing and Biopsy	Reactive changes	Wild type	Not performed	Not performed	Not performed	Overlap syndrome	Clinical evolution + Imaging	2021-01-06	NA	18	Alive
PR046	2023-02-21	P042	M	65	Yes	ERCP and SOC	No	Stricture	perihilar and distal	Indeterminate	4	Brushing and Biopsy	Reactive changes	Wild type	Not performed	Not performed	Not performed	Primary sclerosing cholangitis	Clinical evolution + Cytohistology + Genetic analyses	2023-05-17	NA	17	Alive
PR047	2023-02-22	P043	M	76	No	ERCP and SOC	Yes	Stricture	distal	Indeterminate	6	Brushing and Biopsy	Indeterminate for dysplasia	KRAS p.(Gly12Asp)	Not performed	Not performed	Trisomy 3	Cholangiocarcinoma	Cytohistology	2023-04-12	Palliative care	4	Deceased
PR048	2023-03-14	P004	M	68	Yes	ERCP and SOC	No	Stricture	perihilar and distal	Indeterminate	5	Brushing and Biopsy	Indeterminate for dysplasia	KRAS p.(Gly12Asp), TP53 p.(Glu285Lys), JAK2 p.(Val617Phe)	Not performed	Not performed	Polysomy	Biliary high-grade dysplasia (on CSP)	Cytohistology	2024-09-25	Elective surgery	19	Alive
PR049	2023-03-30	P036	F	65	Yes	ERCP and SOC	Yes	Stricture	distal	Indeterminate	4	Brushing and Biopsy	Invasive carcinoma	Wild type	Not performed	Not performed	Not performed	Cholangiocarcinoma	Cytohistology	2023-05-03	Radiochemotherapy	3	Alive
PR050	2023-04-04	P044	M	74	No	ERCP and SOC	No	Stricture and mass	distal	Suspect	4	Brushing and Biopsy	Invasive carcinoma	KRAS p.(Gly12Asp)	Not performed	Not performed	Not performed	Cholangiocarcinoma	Cytohistology	2023-04-13	Palliative care	1	Deceased
PR051	2023-04-06	P045	M	57	Yes	ERCP and SOC	No	Stricture	perihilar	Suspect	3	Brushing and Biopsy	Reactive changes	Wild type	Not performed	Not performed	Polysomy	Cholangiocarcinoma	Cytohistology	2023-06-07	Surgery + adjuvant chemotherapy	18	Alive
PR052	2023-04-11	P046	F	81	No	ERCP and SOC	Yes	Mass	perihilar	Suspect	4	Brushing and Biopsy	Low-grade dysplasia	STK11 p.(Val128Glyfs*35), BRAF p.(Asp594Asn)	Not performed	Not performed	Polysomy	Intraductal papillary neoplasm of the bile duct with high-grade dysplasia	Cytohistology	2023-06-08	Surgery	6	Alive
PR053	2023-04-26	P047	M	45	No	ERCP and SOC	No	Stricture	distal	Suspect	3	Brushing and Biopsy	High-grade dysplasia	KRAS p.(Gly12Val), SMAD4 p.(Arg361Cys), SMAD4 p.(Arg445*)	Not performed	Not performed	Not performed	Cholangiocarcinoma	Cytohistology	2023-04-28	Surgery	2	Alive
PR054	2023-05-16	P004	M	68	Yes	ERCP and SOC	No	Stricture	perihilar and distal	Indeterminate	8	Brushing and Biopsy	Low-grade dysplasia	KRAS p.(Gly12Asp), TP53 p.(Glu285Lys)	Not performed	Not performed	Trisomy 3	Biliary high-grade dysplasia (on CSP)	Cytohistology	2024-09-25	Elective surgery	17	Alive
PR055	2023-05-31	P048	F	75	No	ERCP and SOC	No	Stricture and mass	distal	Suspect	3	Brushing and Biopsy	Invasive carcinoma	SMAD4 p.(Tyr260*), SMAD4 p.(Cys363Tyr)	Not performed	Not performed	Not performed	Neuroendocrine carcinoma of the main bile duct	Cytohistology	2023-06-14	Palliative care	5	Deceased
PR056	2023-06-05	P045	M	57	Yes	ERCP and SOC	Yes	Stricture	perihilar	Suspect	3	Brushing and Biopsy	Invasive carcinoma	Wild type	Not performed	Not performed	Not performed	Cholangiocarcinoma	Cytohistology	2023-06-07	Surgery + adjuvant chemotherapy	16	Alive
PR057	2023-06-21	P049	M	64	No	ERCP	No	Stricture and mass	perihilar	Suspect	2	Brushing	Invasive carcinoma	KRAS p.(Gly12Asp), CDKN2A p.(Leu16Profs*9), TP53 p.(Pro153Alafs*28)	Not performed	Non-contributory	normal	Cholangiocarcinoma	Cytohistology	2023-06-28	Chemotherapy + Immunotherapy	6	Deceased
PR058	2023-06-23	P050	M	67	No	ERCP and SOC	Yes	Stricture and mass	perihilar	Suspect	3	Brushing and Biopsy	Invasive carcinoma	Wild type	Not performed	No fusion transcript	Polysomy and 9p21 loss	Cholangiocarcinoma	Cytohistology	2023-07-05	Chemotherapy + Immunotherapy	16	Alive
PR059	2023-07-17	P051	M	67	No	ERCP	Yes	Stricture	perihilar	Suspect	2	Brushing	In situ carcinoma	SMAD4 p.(Gly86Val), STK11 p.(Pro179Ser), STK11 p.(Pro221Leu)	0	Not performed	Not performed	Cholangiocarcinoma	Cytohistology	2023-08-09	Surgery + adjuvant chemotherapy	2	Alive
PR060	2023-07-20	P052	F	77	No	ERCP	No	Stricture	perihilar	Suspect	2	Brushing	No morphological abnormality	TP53 p.(?), PTEN p.(?), BRCA2 p.(Ile1962Thr)	0	Not performed	Polysomy	Extrinsic compression by carcinomatosis (CUP syndrome)	Cytohistology	2023-07-17	Palliative care	0	Alive
PR061	2023-08-01	P053	F	73	Yes	ERCP and SOC	Yes	Stricture	distal	Suspect	3	Brushing and Biopsy	Indeterminate for dysplasia	Wild type	Not performed	Not performed	Not performed	Benign stricture	Clinical evolution + Imaging	2025-07-31	NA	15	Alive
PR062	2023-08-07	P054	F	76	Yes	ERCP	Yes	Stricture and mass	distal	Indeterminate	4	Brushing and Biopsy	Low-grade dysplasia	KRAS p.(Gly12Val), SMAD4 p.(Arg135*)	0	Not performed	normal	Pancreatic adenocarcinoma	Cytohistology	2024-05-03	Surgery + adjuvant chemotherapy	10	Alive
PR063	2023-08-11	P055	M	83	No	ERCP and SOC	No	Stricture	distal	Indeterminate	3	Brushing and Biopsy	Reactive changes	Wild type	0	Not performed	Not performed	Lithiasis	Cytohistology + Endoscopy	2023-08-14	NA	14	Alive
PR064	2023-08-11	P056	F	68	No	ERCP and SOC	No	Stricture	perihilar	Suspect	3	Brushing and Biopsy	Invasive carcinoma	TP53 p.(Arg158Gly)	0	Not performed	Not performed	Cholangiocarcinoma	Cytohistology	2023-09-06	Surgery	11	Alive
PR065	2023-08-21	P057	F	77	No	ERCP and SOC	No	Mass	perihilar	Suspect	4	Brushing and Biopsy	Low-grade dysplasia	KRAS p.(Gly12Val)	0	Not performed	Not performed	Intraductal papillary neoplasm of the bile duct with high-grade dysplasia	Cytohistology	2023-09-06	Surgery	3	Alive
PR066	2023-08-25	P054	F	76	Yes	ERCP	No	Stricture	distal	Indeterminate	4	Brushing and Biopsy	Low-grade dysplasia	KRAS p.(Gly12Val), SMAD4 p.(Arg135*)	0	Not performed	normal	Pancreatic adenocarcinoma	Cytohistology	2024-05-03	Surgery + adjuvant chemotherapy	9	Alive
PR067	2023-08-25	P058	F	72	No	ERCP and SOC	No	Stricture	perihilar	Suspect	3	Brushing and Biopsy	Invasive carcinoma	KRAS p.(Gly12Asp), TP53 p.(Ile195_Arg196delinsThrGln)	0	Not performed	Not performed	Cholangiocarcinoma	Cytohistology	2023-09-14	Chemotherapy + Immunotherapy	14	Alive
PR068	2023-08-28	P059	M	76	No	ERCP	No	Stricture	distal	Suspect	3	Brushing and Biopsy	In situ carcinoma	KRAS p.(Ala146Thr), TP53 p.(Pro153Alafs*28), CDKN2A p.(Thr18Argfs*8), NRAS p.(Gly12Cys), SMAD4 p.(Asp351Tyr)	ERBB2 amplification	Not performed	Not performed	Cholangiocarcinoma	Cytohistology	2023-08-28	Palliative care	0	Deceased
PR069	2023-08-29	P060	F	71	No	ERCP and SOC	No	Stricture and mass	distal	Suspect	3	Brushing and Biopsy	In situ carcinoma	Wild type	0	Non-contributory	Not performed	Cholangiocarcinoma	Cytohistology	2023-08-30	Palliative care	10	Deceased
PR070	2023-08-29	P061	M	63	No	ERCP	No	Stricture	perihilar	Indeterminate	3	Brushing and Biopsy	Reactive changes	Wild type	0	Not performed	Not performed	Hydatid cyst	Cytohistology	2023-10-31	NA	12	Alive
PR071	2023-08-30	P062	F	78	No	ERCP	No	Stricture	perihilar	Suspect	2	Brushing and Biopsy	Invasive carcinoma	SMAD4 p.(Gly423*), SMAD4 p.(Arg496His), BRAF p.(Asn581Ser)	0	No fusion transcript	Not performed	Cholangiocarcinoma	Cytohistology	2023-09-14	Chemotherapy	14	Alive
PR072	2023-09-05	P063	M	31	No	ERCP	Yes	Stricture	distal	Indeterminate	2	Brushing	Reactive changes	Wild type	0	Not performed	Not performed	Primary sclerosing cholangitis	Clinical evolution + Cytohistology	2023-10-19	NA	13	Alive
PR073	2023-09-15	P064	M	55	No	ERCP	No	Stricture	distal	Suspect	3	Brushing and Biopsy	In situ carcinoma	Wild type	0	Not performed	Not performed	Cholangiocarcinoma	Cytohistology	2023-09-27	Surgery	12	Alive
PR074	2023-09-26	P065	M	51	No	ERCP	No	Stricture	perihilar	Suspect	3	Brushing and Biopsy	Indeterminate for dysplasia	TP53 p.(Asn239Ser), TP53 p.(Pro47Argfs*76), CDKN2A p.(Gly89Cys), EGFR p.(His893Arg)	0	No fusion transcript	Not performed	Cholangiocarcinoma	Cytohistology	2023-11-09	Chemotherapy + Immunotherapy	12	Alive
PR075	2023-10-11	P066	F	73	No	ERCP	No	Stricture	distal	Indeterminate	4	Brushing and Biopsy	Low-grade dysplasia	KRAS p.(Gly12Val), SMAD4 p.(?)	0	Not performed	Not performed	Cholangiocarcinoma	Imaging	2023-10-26	Surgery + adjuvant chemotherapy	10	Alive
PR076	2023-10-19	P067	M	74	No	ERCP	No	Stricture and mass	distal	Suspect	2	Brushing	Low-grade dysplasia	ERBB2 p.(Arg678Gln), ERBB2 p.(Arg330Gln)	0	Not performed	Not performed	Cholangiocarcinoma	Cytohistology	2024-01-02	Immunotherapy	11	Alive
PR077	2023-10-24	P009	M	57	Yes	ERCP and SOC	No	Stricture	perihilar	Indeterminate	5	Brushing and Biopsy	Reactive changes	Wild type	0	Not performed	Uninterpretable	Overlap syndrome	Clinical evolution + Cytohistology	2021-01-06	NA	10	Alive
PR078	2023-10-27	P068	M	82	Yes	ERCP and SOC	No	Stricture	distal	Indeterminate	4	Brushing and Biopsy	Indeterminate for dysplasia	Wild type	0	Not performed	Not performed	Cholangiocarcinoma	Clinical evolution	2024-09-11	Palliative care	11	Alive
PR079	2023-12-12	P053	F	73	Yes	ERCP and SOC	No	Stricture	distal	Suspect	3	Brushing and Biopsy	Indeterminate for dysplasia	Wild type	0	Not performed	Not performed	Benign stricture	Clinical evolution + Imaging	2025-07-31	NA	10	Alive
PR080	2023-12-27	P069	M	64	No	ERCP	No	Stricture	distal	Indeterminate	3	Brushing and Biopsy	Invasive carcinoma	KRAS p.(Gly12Asp), TP53 p.(Arg175His)	0	Not performed	Not performed	Cholangiocarcinoma	Cytohistology	2024-01-18	Chemotherapy + Immunotherapy	8	Deceased
PR081	2024-01-03	P070	M	58	Yes	ERCP and SOC	Yes	Stricture	distal	Suspect	4	Brushing and Biopsy	Indeterminate for dysplasia	Wild type	0	Not performed	Not performed	Benign stricture	Clinical evolution + Endoscopy	2025-06-18	NA	6	Alive
PR082	2024-01-23	P071	F	46	No	ERCP and SOC	No	Stricture	perihilar and distal	Indeterminate	5	Brushing and Biopsy	Reactive changes	Wild type	0	Not performed	Not performed	Primary sclerosing cholangitis	Clinical evolution + Cytohistology	2025-04-30	NA	7	Alive
PR083	2024-01-30	P004	M	68	Yes	ERCP and SOC	No	Stricture	perihilar and distal	Indeterminate	9	Brushing and Biopsy	Low-grade dysplasia	KRAS p.(Gly12Asp), TP53 p.(Glu285Lys), JAK2 p.(Val617Phe)	0	Not performed	Not performed	Biliary high-grade dysplasia (on CSP)	Cytohistology	2024-09-25	Elective surgery	8	Alive
PR084	2024-02-06	P072	M	69	No	ERCP	No	Stricture	perihilar	Not Suspect	2	Brushing	Reactive changes	Wild type	0	Not performed	Not performed	Secondary biliary cirrhosis	Cytohistology + Endoscopy	2024-03-01	NA	4	Alive
PR085	2024-02-13	P073	F	62	No	ERCP and SOC	Yes	Mass	perihilar	Indeterminate	4	Brushing and Biopsy	Indeterminate for dysplasia	Wild type	0	Not performed	Not performed	Cholangiocarcinoma	Cytohistology	2024-02-22	Monitoring	6	Alive
PR086	2024-02-20	P042	M	66	Yes	ERCP and SOC	No	Stricture	perihilar and distal	Indeterminate	4	Brushing and Biopsy	Reactive changes	Wild type	0	Not performed	Polysomy and 9p21 loss	Primary sclerosing cholangitis	Clinical evolution + Cytohistology + Genetic analyses	2023-05-17	NA	5	Alive
PR087	2024-02-22	P074	M	83	Yes	ERCP	No	Stricture	distal	Suspect	2	Brushing	No morphological abnormality	KRAS p.(Gly12Asp), TP53 p.(Arg273Cys), SMAD4 p.(Trp509*), CDKN2A p.(Arg58*)	Not performed	Not performed	Not performed	Pancreatic adenocarcinoma	Cytohistology	2024-03-21	Surgery + adjuvant chemotherapy	3	Alive
PR088	2024-02-29	P075	M	86	No	ERCP	No	Stricture	distal	Suspect	2	Brushing	Low-grade dysplasia	KRAS p.(Gly12Val), TP53 p.(Lys120Arg)	0	Not performed	Not performed	Cholangiocarcinoma	Imaging	2024-04-11	Palliative care	3	Alive
PR089	2024-03-07	P074	M	83	Yes	ERCP and SOC	Yes	Stricture and mass	distal	Suspect	3	Biopsy	Invasive carcinoma	No qualified sample	Not performed	Not performed	Not performed	Pancreatic adenocarcinoma	Cytohistology	2024-03-21	Surgery + adjuvant chemotherapy	3	Alive
PR090	2024-03-13	P076	M	34	No	ERCP and SOC	No	Stricture	perihilar	Not Suspect	3	Brushing and Biopsy	Reactive changes	Wild type	Not performed	Not performed	Not performed	Primary sclerosing cholangitis	Endoscopy	2024-03-14	NA	6	Alive
PR091	2024-03-19	P077	M	69	Yes	ERCP and SOC	Yes	Stricture and mass	perihilar	Indeterminate	4	Brushing and Biopsy	Reactive changes	Wild type	0	Not performed	Not performed	Benign post-infectious stricture	Cytohistology	2024-09-18	NA	6	Alive
PR092	2024-03-21	P070	M	58	Yes	ERCP and SOC	Yes	Stricture	distal	Suspect	4	Brushing and Biopsy	Indeterminate for dysplasia	Wild type	0	Not performed	Not performed	Benign stricture	Clinical evolution + Endoscopy	2025-06-18	NA	3	Alive
PR093	2024-03-26	P078	F	66	No	ERCP and SOC	No	Inflammatory	perihilar	Indeterminate	3	Brushing and Biopsy	Reactive changes	Wild type	0	Not performed	Not performed	Lithiasis	Clinical evolution + Endoscopy	2024-03-27	NA	3	Alive
PR094	2024-04-10	P068	M	83	Yes	ERCP and SOC	Yes	Stricture	distal	Indeterminate	3	Brushing and Biopsy	Indeterminate for dysplasia	KRAS p.(Gly12Asp)	0	Not performed	Not performed	Cholangiocarcinoma	Clinical evolution	2024-09-11	Palliative care	6	Alive
PR096	2024-05-07	P080	M	62	No	ERCP and SOC	No	Stricture	perihilar	Suspect	3	Brushing and Biopsy	Invasive carcinoma	TP53 p.(Arg248Gln), SMAD4 p.(Cys115Ser), ERBB2 p.(Val697Leu)	0	Non-contributory	Not performed	Cholangiocarcinoma	Cytohistology	2024-06-06	Chemotherapy + Immunotherapy	1	Deceased
PR097	2024-06-11	P081	M	81	No	ERCP and SOC	Yes	Stricture and mass	perihilar	Suspect	3	Brushing and Biopsy	Invasive carcinoma	KRAS p.(Gly12Val), TP53 p.(Gly245Cys), PTEN p.(?)	0	Not performed	Not performed	Cholangiocarcinoma	Cytohistology	2024-06-26	Chemotherapy + Immunotherapy	1	Alive
PR098	2024-06-18	P082	F	76	No	ERCP	Yes	Stricture and mass	distal	Indeterminate	3	Brushing and Biopsy	Invasive carcinoma	TP53 p.(?), STK11 p.(Tyr60*)	0	Non-contributory	Not performed	Pancreatic adenocarcinoma	Cytohistology	2024-06-27	Chemotherapy	1	Alive
PR099	2024-06-18	P077	M	69	Yes	ERCP	Yes	Stricture and mass	perihilar	Indeterminate	2	Brushing	No morphological abnormality	Wild type	0	Not performed	Not performed	Benign post-infectious stricture	Cytohistology	2024-09-18	NA	3	Alive
PR100	2024-06-28	P083	M	82	No	ERCP	No	Stricture	distal	Suspect	2	Brushing	No morphological abnormality	KIT p.(Gln448His)	Not performed	Not performed	Not performed	Cholangiocarcinoma	Clinical evolution	2024-07-04	Palliative care	0	Deceased
PR101	2024-07-10	P084	M	60	No	ERCP	No	Mass	perihilar	Suspect	2	Brushing	Invasive carcinoma	CDKN2A p.(Gly6Trpfs*17)	Not performed	Non-contributory	Not performed	Cholangiocarcinoma	Cytohistology	2024-07-18	Chemotherapy + Immunotherapy	3	Alive
PR102	2024-07-18	P085	M	84	No	ERCP	No	Stricture	distal	Suspect	2	Brushing	Invasive carcinoma	KRAS p.(Gln61His), TP53 p.(Asn131Ile)	0	Non-contributory	Not performed	Cholangiocarcinoma	Cytohistology	2024-08-01	Palliative care	0	Alive
PR103	2024-08-07	P086	F	79	No	ERCP and SOC	No	Stricture	perihilar	Suspect	3	Brushing and Biopsy	Invasive carcinoma	TP53 p.(Arg273Cys)	KRAS amplification	Not performed	Not performed	Gallbladder adenocarcinoma	Cytohistology	2024-08-07	Unknown	0	Alive
PR105	2024-08-28	P088	M	69	No	ERCP and SOC	No	Stricture and mass	perihilar	Suspect	4	Brushing and Biopsy	Invasive carcinoma	KRAS p.(Gly12Asp)	Not performed	Non-contributory	Not performed	Cholangiocarcinoma	Cytohistology	2024-09-04	Palliative care	0	Deceased
PR106	2024-09-04	P089	F	66	No	ERCP and SOC	No	Inflammatory	perihilar and distal	Not Suspect	6	Brushing and Biopsy	Reactive changes	KRAS p.(Gly12Asp)	Not performed	Not performed	Not performed	Primary sclerosing cholangitis	Cytohistology + Endoscopy	2024-09-10	NA	0	Alive
PR107	2024-09-10	P004	M	69	Yes	ERCP and SOC	No	Stricture and mass	perihilar and distal	Indeterminate	8	Brushing and Biopsy	High-grade dysplasia	KRAS p.(Gly12Asp), TP53 p.(Glu285Lys)	0	Not performed	Polysomy	Biliary high-grade dysplasia (on CSP)	Cytohistology	2024-09-25	Elective surgery	1	Alive
PR108	2024-09-10	P077	M	69	Yes	ERCP	Yes	Stricture	perihilar	Indeterminate	3	Brushing and Biopsy	Reactive changes	Wild type	0	Not performed	Not performed	Benign post-infectious stricture	Cytohistology	2024-09-18	NA	0	Alive
PR109	2024-09-12	P090	M	75	No	ERCP	No	Stricture	perihilar	Suspect	2	Brushing and Biopsy	High-grade dysplasia	KRAS p.(Gly13Asp), SMAD4 p.(Ser144*), SMAD4 p.(Gln366*)	0	Not performed	Not performed	Cholangiocarcinoma	Cytohistology	2024-09-25	Radiochemotherapy	1	Alive
PR110	2024-09-19	P091	M	64	No	ERCP and SOC	No	Stricture	distal	Suspect	3	Brushing and Biopsy	High-grade dysplasia	KRAS p.(Gly12Asp)	0	No fusion transcript	Not performed	Cholangiocarcinoma	Cytohistology	2024-10-03	Chemotherapy + Immunotherapy	1	Alive
PR111	2024-10-29	P092	F	38	No	ERCP	No	Stricture	distal	Not Suspect	2	Brushing	Reactive changes	Wild type	0	Not performed	Not performed	Benign post-cholecystectomy stricture	Clinical evolution + Cytohistology	2025-08-22	NA	8	Alive
PR112	2024-11-12	P093	M	51	No	ERCP	No	Stricture and mass	distal	Suspect	3	Brushing and Biopsy	High-grade dysplasia	KRAS p.(Gly12Val), TP53 p.(Pro190Leu)	Not performed	Not performed	Not performed	Cholangiocarcinoma	Cytohistology	2024-11-13	Surgery + adjuvant chemotherapy	7	Alive
PR113	2024-11-19	P094	M	75	No	ERCP and SOC	No	Stricture	perihilar	Suspect	5	Brushing and Biopsy	Invasive carcinoma	TP53 p.(Arg282Trp), PDGFRA p.(Ile363Val), SMAD4 p.(Trp101Leu), PTEN p.(Ala121Ser)	Not performed	Not performed	Not performed	Cholangiocarcinoma	Cytohistology	2024-11-28	Chemotherapy + Immunotherapy	7	Alive
PR114	2024-11-26	P095	M	81	No	ERCP and SOC	Yes	Stricture	perihilar	Suspect	4	Brushing and Biopsy	Invasive carcinoma	No qualified sample	Not performed	Not performed	Not performed	Cholangiocarcinoma	Cytohistology	2024-12-04	Radiochemotherapy	6	Alive
PR115	2024-12-03	P004	M	69	Yes	ERCP and SOC	No	Stricture	perihilar and distal	Indeterminate	11	Brushing and Biopsy	High-grade dysplasia	KRAS p.(Gly12Asp), TP53 p.(Glu285Lys)	Not performed	Not performed	Not performed	Biliary high-grade dysplasia (on CSP)	Cytohistology	2024-09-25	Elective surgery	6	Alive
PR116	2024-12-13	P096	F	87	No	ERCP	No	Stricture	distal	Suspect	2	Brushing	High-grade dysplasia	KRAS p.(Gly13Cys), TP53 p.(Ile195Thr), CDKN2A p.(Leu16Profs*9), CDKN2A p.(Ala17Argfs*24)	Not performed	Not performed	Not performed	Cholangiocarcinoma	Imaging	2024-12-18	Palliative care	2	Alive
PR118	2024-12-31	P097	F	67	No	ERCP and SOC	No	Stricture	perihilar	Not Suspect	5	Brushing and Biopsy	Reactive changes	Wild type	Not performed	Not performed	Not performed	Primary sclerosing cholangitis	Clinical evolution + Cytohistology	2025-01-07	NA	5	Deceased
PR119	2025-02-11	P098	F	87	No	ERCP	No	Stricture	distal	Suspect	1	Brushing	Low-grade dysplasia	ERBB2 p.(Val777Leu)	Not performed	Not performed	Not performed	Cholangiocarcinoma	Imaging	2025-02-19	Palliative care	0	Deceased
PR120	2025-02-18	P099	M	64	No	ERCP	No	Stricture	perihilar	Indeterminate	3	Brushing and Biopsy	Invasive carcinoma	No qualified sample	Not performed	Not performed	Not performed	Cholangiocarcinoma	Cytohistology	2025-02-20	Surgery + adjuvant chemotherapy	4	Alive
PR121	2025-02-26	P100	M	26	No	ERCP and SOC	No	Stricture	perihilar	Indeterminate	3	Brushing and Biopsy	Reactive changes	Wild type	Not performed	Not performed	Not performed	Primary sclerosing cholangitis	Cytohistology	2025-03-07	NA	4	Alive
PR122	2025-04-08	P071	F	47	Yes	ERCP and SOC	No	Stricture	perihilar	Indeterminate	3	Brushing and Biopsy	Reactive changes	Wild type	Not performed	Not performed	Not performed	Primary sclerosing cholangitis	Clinical evolution + Cytohistology	2025-04-30	NA	1	Alive
PR123	2025-04-15	P004	M	70	Yes	ERCP and SOC	No	Stricture	perihilar and distal	Indeterminate	9	Brushing and Biopsy	High-grade dysplasia	KRAS p.(Gly12Asp), TP53 p.(Glu285Lys)	Not performed	Not performed	Not performed	Biliary high-grade dysplasia (on CSP)	Cytohistology	2024-09-25	Elective surgery	2	Alive
PR124	2025-04-15	P101	M	78	No	ERCP and SOC	No	Stricture	distal	Suspect	3	Brushing and Biopsy	Reactive changes	Wild type	Not performed	Not performed	Not performed	Pancreatic adenocarcinoma	Imaging	2025-04-24	Chemotherapy	0	Alive
PR125	2025-04-22	P102	M	26	Yes	ERCP	No	Stricture	perihilar	Indeterminate	2	Brushing	Reactive changes	TP53 p.(Tyr163Asn), KRAS p.(Gln61His), PIK3CA p.(Glu545Gly), PIK3CA p.(Glu545Lys), BRAF p.(Gly469Arg), BRAF p.Asp594Asn, BRAF p.(Gly469Ala)	Not performed	Not performed	Not performed	Biliary high-grade dysplasia (on CSP)	Cytohistology	2025-12-04	Elective surgery	2	Alive
PR127	2025-05-02	P104	M	55	No	ERCP	Yes	Stricture	perihilar	Suspect	2	Brushing	No morphological abnormality	TP53 p.(Ser241Cys)	Not performed	Not performed	Not performed	Gallbladder adenocarcinoma	Cytohistology	2025-05-14	Chemotherapy + Immunotherapy	1	Alive
PR128	2025-05-19	P105	M	24	No	ERCP and SOC	No	Stricture	perihilar and distal	Not Suspect	5	Brushing and Biopsy	Reactive changes	Wild type	0	Not performed	Not performed	Primary sclerosing cholangitis	Cytohistology + Endoscopy	2025-05-23	NA	1	Alive
PR129	2025-05-28	P102	M	26	Yes	ERCP and SOC	Yes	Stricture	perihilar	Indeterminate	3	Brushing and Biopsy	High-grade dysplasia	Wild type	0	Not performed	Not performed	Biliary high-grade dysplasia (on CSP)	Cytohistology	2025-12-04	Elective surgery	1	Alive
PR131	2025-06-18	P106	M	33	No	ERCP and SOC	Yes	Stricture	perihilar	Indeterminate	5	Brushing and Biopsy	Invasive carcinoma	Wild type	0	Not performed	Not performed	Cholangiocarcinoma	Cytohistology	2025-08-12	Chemotherapy + Immunotherapy	0	Alive
PR132	2025-06-23	P107	M	76	No	ERCP	No	Stricture	perihilar and distal	Indeterminate	2	Brushing	No morphological abnormality	Wild type	0	Not performed	Not performed	IgG4-related cholangitis	Clinical evolution + Cytohistology	2025-06-24	NA	0	Alive
